# Supplementary material for: Body Composition Parameters Correlate to Depression Symptom Levels in Patients Treated with Hemodialysis and Peritoneal Dialysis
Source: Int J Environ Res Public Health. 2023 Jan 27;20(3):2285. doi: 10.3390/ijerph20032285 (PMC9915081; doi:10.3390/ijerph20032285)
Supplement: Supplementary file 1 [file ijerph-20-02285-s001.zip]

Archive with 1 entries (1 files):
- ijerph-2154289-supplementary.pdf
